# Supplementary material for: Sulfoxide-Containing Bisabolane Sesquiterpenoids with Antimicrobial and Nematicidal Activities from the Marine-Derived Fungus Aspergillus sydowii LW09
Source: J Fungi (Basel). 2023 Mar 12;9(3):347. doi: 10.3390/jof9030347 (PMC10057145; doi:10.3390/jof9030347)
Supplement: Supplementary file 1 [file jof-09-00347-s001.zip]

Archive with 1 entries (1 files):
- jof-2250129-supplementary.pdf
